# Supplementary material for: Three-dimensional culture of endometrial cells from domestic cats: A new in vitro platform for assessing plastic toxicity
Source: PLoS One. 2019 May 28;14(5):e0217365. doi: 10.1371/journal.pone.0217365 (PMC6538153; doi:10.1371/journal.pone.0217365)
Supplement: S1 Dataset — (XLSX) [file pone.0217365.s002.xlsx]

## Sheet: Viability %
NZ Dishes				Z Dishes				NZ+ Dishes
Replicate #	Plate #	Viability %		Replicate #	Plate #	Viability %		Replicate #	Plate #	Viability %
21	2	89		27	1	56		21	1	88
	2	92			1	82			1	89
	2	90			1	37			1	93
22	2	96			2	35		22	1	86
	2	95			2	67			1	97
	2	88			2	46			1	98
23	2	96		33	2	97		23	1	95
	2	69			2	96			1	93
	2	62			2	95			1	99
24	2	96			1	95		24	1	85
	2	69			1	95			1	85
	2	84			1	97			1	76
27	1	27		34	1	95		32	1	82
	1	43			1	97			1	73
	1	44			1	94			1	84
	2	31		36	1	71			1	15
	2	17			1	91			2	67
	2	18			1	4			2	52
32	1	81			2	95			2	87
	1	67			2	36			2	23
	1	49			2	28		33	1	84
	2	23			3	5			1	92
	2	83			3	86			1	91
	2	61			3	40			2	80
34	1	94		39	4	48			2	89
	1	96			4	19			2	91
	1	85			4	13		35	2	94
35	1	80		40	4	54			2	83
	1	81			4	78			2	62
	1	95			4	71			3	82
	4	74			5	78			3	91
	4	9			5	91			3	49
	4	85			5	76		38	2	46
36	4	80			6	70			2	19
	4	78			6	76			2	79
	4	20			6	71		39	1	41
38	1	64							1	80
	1	43							1	53
	1	37							2	85
	3	75							2	27
	3	47							2	13
	3	62						40	1	92
39	3	48							1	60
	3	51							1	65
	3	4							2	90
40	3	65							2	93
	3	54							2	55
	3	92

## Sheet: Proliferation %
NZ Dishes				Z Dishes				NZ+ Dishes
Replicate #	Plate #	Proliferation %		Replicate #	Plate #	Proliferation %		Replicate #	Plate #	Proliferation %
21	2	9		27	1	32		21	1	9
	2	24			1	4			1	5
	2	0			1	8			1	0
	3	12			2	4		22	1	1
	3	13			2	19			1	4
	3	0			2	8			1	0
22	2	1		33	1	25		23	1	11
	2	4			1	19			1	17
	2	0			1	28			1	12
	3	2			2	8		24	1	19
	3	3			2	4			1	17
	3	0			2	13			1	10
23	2	67		36	1	13		33	3	4
	2	37			1	4			3	9
	2	22			1	14			3	4
	3	26			2	39			4	12
	3	37			2	15			4	6
	3	20			2	37			4	4
24	2	10			3	7		37	2	25
	2	45			3	2			2	6
	2	21			3	9			2	7
	3	14		37	3	3			4	3
	3	7			3	10			4	10
	3	30			3	4			4	12
27	1	13		38	1	22		38	3	11
	1	11			1	6			3	20
	1	11			1	8			3	2
	2	4			2	4			4	5
	2	6			2	5			4	15
	2	28			2	16			4	44
36	4	4		39	5	5			4	0
	4	3			5	1		39	1	6
	4	17			5	10			1	15
37	5	37							1	11
	5	5							2	7
	5	7							2	31
38	5	2							2	9
	5	2							3	16
	5	17							3	9
39	4	7							3	18
	4	6						40	1	6
	4	12							1	14
40	3	8							1	6
	3	15							1	9
	3	14							2	12
									2	18
									2	12

## Sheet: Epithelial Cell %
NZ Dishes				Z Dishes				NZ+ Dishes
Replicate #	Plate #	Epithelial Cell %		Replicate #	Plate #	Epithelial Cell %		Replicate #	Plate #	Epithelial Cell %
21	2	98		34	1	67		21	1	94
	2	96			1	66			1	100
	2	100			1	57			1	99
22	2	100			2	71		22	1	96
	2	95			2	72			1	100
	2	97			2	69		23	1	96
23	2	98			3	58			1	95
	2	69			3	75			1	73
	2	76			3	71		24	1	98
24	2	99			5	66			1	100
	2	98			5	72			1	99
	2	95			5	57		35	3	63
34	4	54		41	1	93			3	75
	4	65			1	92			3	62
	4	75			1	77			4	73
35	1	72			2	82			4	80
	1	69			2	84			4	69
	1	69			2	78			5	66
	2	57			3	95			5	48
	2	63			3	87			5	82
	2	54			3	79		42	1	59
41	4	77		42	5	88			1	75
	4	96			5	76			1	78
	4	79			5	98			2	93
	5	68			6	83			2	74
	5	86			6	77			2	88
	5	86			6	49		43	2	96
42	3	65		43	3	79			2	74
	3	93			3	75			2	83
	3	76			3	74			4	73
43	1	89		44	5	69			4	76
	1	78			5	86			4	71
	1	88			5	50		44	1	66
44	4	88		45	4	59			1	46
	4	77			4	72			1	82
	4	85			4	85			2	94
45	6	79			5	91			2	88
	6	69			5	61			2	77
	6	59			5	70			3	73
46	4	73							3	66
	4	52							3	77
	4	71						45	1	92
									1	60
									1	97
									2	62
									2	100
									2	84
									3	95
									3	96
									3	76
								46	1	51
									1	55
									1	64
									3	63
									3	55
									3	57

## Sheet: Early Apoptosis %
NZ Dishes						Z Dishes						NZ+ Dishes						Positive Control (heated cells)
Replicate #	Plate #	Hoechst	Annexin V	Early Apoptosis %		Replicate #	Plate #	Hoechst	Annexin V	Early Apoptosis %		Replicate #	Plate #	Hoechst	Annexin V	Early Apoptosis %		Replicate #	Plate #	Hoechst	Annexin V	Early Apoptosis %
61	1	634	24	3.78549		61	1	573	7	1.22164		61	1	115	1	0.869565		61	1			16.3009
61	3	145	16	11.0345		61	2	283	12	4.24028		61	2	450	3	0.666667		61	2			30.6122
61	4	700	43	6.14286		61	3	186	25	13.4409		61	3	200	4	2		61	3			39.5122
62	1	393	28	7.12468		61	4	281	28	9.96441		61	4	266	1	0.37594		61	4			35.6828
62	2	433	8	1.84758		62	1	176	8	4.54545		62	1	346	5	1.44509		62	1			11.358
62	3	138	10	7.24638		62	2	523	7	1.33843		62	2	153	13	8.49673		62	2			31.2757
62	4	276	3	1.08696		62	3	204	4	1.96078		62	3	58	3	5.17241		62	3			16.7785
66	1	72	15	20.8333		62	4	334	13	3.89222		62	4	26	3	11.5385		66	1			27.957
66	2	97	17	17.5258		66	1	517	140	27.0793		66	1	38	8	21.0526		66	2			35.6884
66	3	128	20	15.625		66	2	104	23	22.1154		66	2	858	41	4.77855		66	3			100
66	4	101	5	4.9505		66	3	225	24	10.6667		66	3	192	62	32		66	4			52.5745
67	1	162	12	7.40741		66	4	67	18	26.8657		67	1	227	26	11.4537		62	4			54.9133
67	2	607	45	7.41351		67	1	231	37	16.0173		67	2	583	20	3.43053		67	1			40.4255
67	3	171	14	8.18713		67	2	254	44	17.3228		67	3	126	22	17.4603		67	2			32.3632
67	4	162	6	3.7037		67	3	122	6	4.91803		67	4	182	11	6.04396		67	3			36.7296
67	5	131	13	9.92366		67	4	478	49	10.251		67	5	816	85	10.4167		67	4			34.2776
68	1	150	11	7.33333		68	1	540	18	3.33333		68	1	229	24	10.4803		68	1			51.1905
68	2	193	15	7.77202		68	2	285	14	4.91228		68	2	335	0	0		68	2			15.5556
68	3	755	47	6.22517		68	3	282	35	12.4113		68	4	125	20	16		68	3			31.0078
68	4	385	24	6.23377		68	4	340	33	9.70588								68	4			45.3382
