# Supplementary material for: Three-dimensional culture of endometrial cells from domestic cats: A new in vitro platform for assessing plastic toxicity
Source: PLoS One. 2019 May 28;14(5):e0217365. doi: 10.1371/journal.pone.0217365 (PMC6538153; doi:10.1371/journal.pone.0217365)
Supplement: S2 Dataset — (XLSX) [file pone.0217365.s003.xlsx]

## Sheet: % of Shape Occurence
Percentages of Structures							Percentages of Structures							Percentages of Shape Morphologies
NZ Dishes							Z Dishes							NZ+ Dishes
Replicate #	Photo #	Circular %	Elliptical %	Elongated %	Irregular %		Repliacte #	Photo #	Circular %	Elliptical %	Elongated %	Irregular %		Culture	Photo #	Circular %	Elliptical %	Elongated %	Irregular %
21	1	37.5	12.5	25	25		27	1	22.2222	61.1111	16.6667	0		21	1	33.3333	46.6667	13.3333	6.66667
21	2	16.6667	33.3333	16.6667	33.3333		27	2	26.6667	33.3333	13.3333	26.6667		21	2	33.3333	40	6.66667	20
21	3	0	66.6667	0	33.3333		27	3	0	33.3333	0	66.6667		21	3	41.6667	16.6667	16.6667	25
22	1	28.5714	57.1429	14.2857	0		32	1	35.2941	47.0588	11.7647	5.88235		22	1	38.8889	44.4444	11.1111	5.55556
22	2	0	66.6667	16.6667	16.6667		32	2	40	40	10	10		22	2	62.5	25	8.33333	4.16667
22	3	16.6667	16.6667	16.6667	50		32	3	33.3333	0	33.3333	33.3333		22	3	42.8571	35.7143	14.2857	7.14286
23	1	66.6667	33.3333	0	0		34	1	100	0	0	0		23	1	62.5	25	12.5	0
23	2	0	50	25	25		34	2	66.6667	33.3333	0	0		23	2	25	37.5	25	12.5
23	3	16.6667	33.3333	16.6667	33.3333		34	3	20	20	40	20		23	3	0	66.6667	16.6667	16.6667
24	1	0	50	0	50		36	1	42.8571	14.2857	14.2857	28.5714		24	1	12.5	37.5	25	25
24	2	20	60	0	20		36	2	0	40	40	20		24	2	44.4444	16.6667	33.3333	5.55556
24	3	0	60	20	20		36	3	10	30	20	40		24	3	25	12.5	50	12.5
27	1	57.1429	35.7143	0	7.14286		37	1	50	50	0	0		32	1	37.5	50	12.5	0
27	2	38.4615	46.1538	7.69231	7.69231		37	2	50	25	0	25		32	2	37.5	37.5	12.5	12.5
27	3	46.6667	46.6667	6.66667	0		37	3	50	25	0	25		32	3	33.3333	50	0	16.6667
32	1	28.5714	57.1429	0	14.2857		38	1	0	80	0	20		33	1	33.3333	33.3333	33.3333	0
32	2	37.5	25	0	37.5		38	2	28.5714	28.5714	28.5714	14.2857		33	2	25	25	25	25
32	3	0	40	20	40		38	3	33.3333	16.6667	50	0		33	3	16.6667	50	16.6667	16.6667
33	1	33.3333	33.3333	33.3333	0		39	1	50	33.3333	16.6667	0		35	1	40	40	0	20
33	2	50	33.3333	0	16.6667		39	2	50	25	0	25		35	2	0	50	0	50
33	3	50	37.5	0	12.5		39	3	25	50	0	25		35	3	0	50	0	50
34	1	50	0	16.6667	33.3333		40	1	14.2857	42.8571	28.5714	14.2857		37	1	75	25	0	0
34	2	66.6667	33.3333	0	0		40	2	0	66.6667	0	33.3333		37	2	33.3333	33.3333	33.3333	0
34	3	0	75	25	0		40	3	25	50	0	25		37	3	16.6667	33.3333	16.6667	33.3333
35	1	20	80	0	0		41	1	33.3333	16.6667	50	0		38	1	50	50	0	0
35	2	66.6667	33.3333	0	0		41	2	50	16.6667	0	33.3333		38	2	28.5714	57.1429	0	14.2857
35	3	66.6667	0	0	33.3333		41	3	25	50	12.5	12.5		38	3	0	75	0	25
36	1	12.5	25	12.5	50		42	1	28.5714	28.5714	0	42.8571		39	1	25	50	0	25
36	2	33.3333	33.3333	33.3333	0		42	2	12.5	37.5	25	25		39	2	40	60	0	0
36	3	16.6667	41.6667	16.6667	25		42	3	22.2222	55.5556	11.1111	11.1111		39	3	0	75	0	25
37	1	0	40	20	40		43	1	0	66.6667	33.3333	0		40	1	0	33.3333	50	16.6667
37	2	37.5	50	0	12.5		43	2	14.2857	28.5714	0	57.1429		40	2	0	75	25	0
37	3	16.6667	50	16.6667	16.6667		43	3	20	40	20	20		40	3	0	20	20	60
38	1	50	16.6667	16.6667	16.6667		44	1	0	50	50	0		42	1	0	66.6667	16.6667	16.6667
38	2	16.6667	33.3333	16.6667	33.3333		44	2	28.5714	57.1429	14.2857	0		42	2	20	60	0	20
38	3	0	66.6667	0	33.3333		44	3	25	62.5	12.5	0		42	3	33.3333	44.4444	11.1111	11.1111
39	1	0	71.4286	0	28.5714		45	1	0	0	33.3333	66.6667		43	1	20	60	0	20
39	2	44.4444	11.1111	22.2222	22.2222		45	2	25	75	0	0		43	2	25	75	0	0
39	3	50	25	0	25		45	3	66.6667	33.3333	0	0		43	3	20	20	0	60
40	1	0	40	20	40									44	1	0	100	0	0
40	2	25	0	25	50									44	2	0	100	0	0
40	3	16.6667	33.3333	33.3333	16.6667									44	3	0	60	40	0
41	1	11.1111	88.8889	0	0									45	1	0	0	50	50
41	2	25	75	0	0									45	2	20	40	20	20
41	3	20	60	0	20									45	3	40	40	0	20
42	1	20	40	0	40									46	1	37.5	25	25	12.5
42	2	0	100	0	0									46	2	0	36.3636	27.2727	36.3636
42	3	50	50	0	0									46	3	25	62.5	0	12.5
43	1	16.6667	33.3333	16.6667	33.3333
43	2	20	60	20	0
43	3	0	66.6667	0	33.3333
44	1	25	75	0	0
44	2	37.5	50	12.5	0
44	3	57.1429	28.5714	0	14.2857
45	1	0	100	0	0
45	2	33.3333	66.6667	0	0
45	3	25	75	0	0
46	1	16.6667	50	0	33.3333
46	2	57.1429	28.5714	0	14.2857
46	3	33.3333	33.3333	0	33.3333

## Sheet: Measurements (NZ Dishes)
Circular						Elliptical							Elongated						Irregular
Replicate #	Photo #	Structure #	Diameter (µm)	Area (µ2)		Replicate #	Photo #	Structure #	Major Axis (µm)	Minor Axis (µm)	Area (µ2)		Replicate #	Photo #	Structure #	Length (µm)	Width (µm)		Replicate #	Photo #	Structure #	Length (µm)	Width (µm)
21	1	1	105.3	8708.9		15	1	2	138.67	106.73	11623.8		21	1	5	97.22	53.41		21	1	7	183.75	89.96
21	1	2	290.82	66426.1		15	2	1	217.76	191.26	32711.2						26.8						50.16
21	1	3	70.89	3947.16		15	3	5	100.36	55	4335.01		21	1	6	96.97	59.14		21	1	8	172.02	53.46
21	2	1	112.15	9879.22		15	3	6	110.24	78.82	6824.22		21	2	4	167.8	101.14						22.08
22	1	1	144.43	16384.2		15	3	7	132.73	98.15	10231.8						66.41		21	2	5	122.16	87.62
22	1	2	202.67	32260.7		15	3	8	145.04	79.31	9034.64		22	1	7	233.4	153.53						51.12
22	3	1	204.83	32952.3		15	3	9	124.56	77.16	7548.59		22	2	5	117.73	84.37		21	2	6	78.89	69.37
23	1	1	460.62	166639		15	3	10	90.9	61.87	4417.01		22	3	3	189.55	36.64						34.34
23	1	2	370.18	107624		15	3	11	99.22	64.66	5038.6		23	2	3	173.94	127.46		21	3	5	263.7	218.24
23	3	1	171.89	23204.8		15	3	12	79.34	58.53	3647.49		23	3	4	152.65	63.88						146.04
24	2	1	166.87	21869.9		15	3	13	43.31	29.11	990.08		24	3	4	239.28	157.83		21	3	6	113.91	107.78
26	1	1	60.52	2876.39		15	3	14	87.76	51.06	3519.14		27	2	12	146.65	70.49						34.5
27	1	1	77.26	4687.64		18	1	4	310.31	236.55	57652.4						44.36		22	2	6	293.22	188.77
27	1	2	56.55	2511.7		18	3	6	53.05	38.68	1611.54		27	3	15	186.38	90.53						49.58
27	1	3	92.47	6715.76		18	3	7	88.23	58.99	4087.67						61.78		22	3	4	206.78	174.25
27	1	4	57.96	2538.15		18	3	8	72.24	56.48	3204.59		32	3	3	297.12	133.46						100.05
27	1	5	97.96	7536.99		18	3	9	53.63	41.55	1740.87						125.83		22	3	5	353.81	97.75
27	1	6	76.28	4569.85		18	3	10	59.66	44.42	2081.26		33	1	3	287.59	87.54						160.97
27	1	7	74.71	4383.81		18	3	11	100.69	76.46	6046.41						82.07						72.24
27	1	8	61.57	2977.14		19	1	4	112.5	79.49	7026.66		34	1	4	175.1	82.08		22	3	6	207.63	179.32
27	2	1	36.14	1025.9		19	1	5	61.25	44.52	2141.56						66.57						86.04
27	2	2	38.63	1171.91		19	1	6	66.19	47.66	2477.28		34	3	4	360.42	73.32		23	2	4	395.56	346.72
27	2	3	75.32	4455.31		19	1	7	96.51	55.3	4191.71						75.15						263.9
27	2	4	76.65	4614.29		19	1	8	94.22	66.34	4908.72		36	1	4	263.73	86.05						62.9
27	2	5	54.43	2327.22		19	1	9	85.23	68.51	4585.97						62.23						98.95
27	3	1	41.97	1383.65		19	1	10	53.05	36.46	1519.26		36	2	5	613.53	74.18		23	3	5	152.82	126.94
27	3	2	44.16	1531.83		19	1	11	40.21	33.85	1069.21						57.44						55.27
27	3	3	39.28	1211.76		19	2	4	63.93	42.02	2109.84						134.19		23	3	6	98.93	42.54
27	3	4	51.06	2047.63		19	2	5	65.62	55.68	2869.52		36	2	6	71.46	26.94						81.9
27	3	5	72.76	4157.55		19	3	1	76.51	54.57	3279.4						39.39		24	1	3	231.74	37.33
27	3	6	47.29	1756.12		19	3	2	61.16	43.28	2078.9		36	3	8	101.2	50.08						94.13
27	3	7	62.17	3036.12		19	3	3	104.45	86.57	7102.27						49.67		24	1	4	387.43	165.87
32	1	1	65.9	3411.29		21	1	4	89.4	64.24	4510.39		36	3	9	97.71	57.02						198.9
32	1	2	57.02	2553.94		21	2	2	132.34	105.04	10917.9						48.86						145.3
32	2	1	142.83	16023.5		21	2	3	78.07	51.86	3179.72		37	1	3	197.25	101.39		24	2	5	272.53	201.71
32	2	2	80.88	5137.99		21	3	1	204.56	156.63	25165.4						95.46						72.75
32	2	3	102.25	8211.9		21	3	2	240.64	214.78	40593		37	3	5	207.5	109.85		24	3	5	235.01	140.23
33	1	1	121.49	11593		21	3	3	432.43	323.47	109860						101.39						37.68
33	2	1	115.56	10488		21	3	4	75.93	64.45	3843.64		38	1	5	111.73	71.17		27	1	14	167.5	100.4
33	2	2	60.95	2917.33		22	1	3	156.15	112.51	13797.5		38	2	4	208.48	139.35						92.98
33	2	3	60.46	2870.76		22	1	4	93.89	80.86	5962.13						104.49						101.42
33	3	1	102.16	8197.64		22	1	5	151.99	118.54	14149.6		39	2	6	108.46	56.42		27	2	13	160.13	110.62
33	3	2	153.52	18510.7		22	1	6	180.85	162.76	23118.1		39	2	7	119.86	88.95						90.96
33	3	3	60.27	2852.52		22	2	1	303.4	272.81	65007.2						64.12		32	1	7	433.41	174.81
33	3	4	51.33	2069.05		22	2	2	157.37	136.97	16929.4		40	1	3	160.12	87.54						125.11
34	1	1	51.64	2094.19		22	2	3	127.54	107.86	10804.7		40	2	2	134.97	58.63						79.92
34	1	2	46.68	1711.34		22	2	4	61.49	54.25	2619.95						45.24		32	2	6	182.9	115.65
34	1	3	44.4	1548.3		22	3	2	146.61	142.33	16388.5		40	3	4	166.41	78.05						34.6
34	2	1	69.95	3809.93		23	1	3	312.89	258.09	63425.1		40	3	5	103.32	49.89		32	2	7	218.19	146.55
34	2	2	37.74	1118.65		23	2	1	201.72	176.08	27896.3		43	1	4	300.5	97.51						63.85
35	1	1	56.02	2464.59		23	2	2	231.53	191.11	34752.1						78.45		32	2	8	146.4	97.42
35	2	1	51.07	2048.82		23	3	2	107.72	59.67	5047.79		43	2	5	511.05	85.91						59.24
35	2	2	57.9	2632.76		23	3	3	90.04	67.51	4773.83						31.22		32	3	4	192.66	109.08
35	3	1	53.74	2268.12		24	1	1	180.56	146.26	20740.4		44	2	8	255.66	131.37						42.28
35	3	2	98.41	7605.47		24	1	2	123.16	105.86	10242.6								32	3	5	263.95	61.89
36	1	1	53.37	2236.99		24	2	2	172.48	152.68	20683												34.04
36	2	1	51.89	2114.64		24	2	3	166.32	143.75	18778								33	2	6	117.21	48.78
36	2	2	66.87	3511.61		24	2	4	152.41	102.44	12262.3												83.01
36	3	1	52.9	2197.47		24	3	1	56.82	38.3	1709.15								33	3	8	115.62	61.04
36	3	2	68.42	3676.72		24	3	2	148.25	98.83	11506.9												106.61
37	2	1	51.02	2044.07		24	3	3	133.31	100.51	10523.5								34	1	5	102.5	44.95
37	2	2	158.63	19762.5		26	1	10	78.6	59.83	3693.2												96.88
37	2	3	190.33	28450.8		26	1	11	107.17	70.3	5917.52								34	1	6	119.88	54.03
37	3	1	118.99	11120.5		26	2	4	81.87	63.89	4107.96												84.22
38	1	1	131.76	13636		26	3	5	126.93	85.28	8500.92								35	3	3	155.62	148.45
38	1	2	75.75	4506.24		26	3	6	91.61	72.21	5195.24												93.18
38	1	3	138.17	14994.6		26	3	7	64.65	44.48	2258.39								36	1	5	97.12	44.42
38	2	1	61.09	2931.52		26	3	8	54.76	41.44	1782.27												60.05
39	2	1	57.72	2616.63		26	3	9	87.42	75.12	5158.12								36	1	6	118.55	39.83
39	2	2	77.14	4673.28		26	3	10	85.18	67.39	4509.44												77.51
39	2	3	79.46	4959.07		27	1	9	68.51	49.16	2645.18								36	1	7	106.79	36.09
39	2	4	50.59	2009.82		27	1	10	123.15	99.38	9612.73												73.99
39	3	1	208.18	34037.3		27	1	11	59.68	47.95	2247.59								36	1	8	135.89	60.72
39	3	2	298.22	69849.5		27	1	12	71.84	62.05	3501.1												96.1
40	2	1	75.18	4439.57		27	1	13	73.5	55.07	3179.08								36	3	10	193.66	132.68
40	3	1	65.12	3330.57		27	2	6	53.18	39.16	1635.76												98.6
41	1	1	64.38	3255.31		27	2	7	95.98	57.77	4354.38								36	3	11	170.27	73.17
41	2	1	260.38	53246.8		27	2	8	133.51	95.78	10044.1												42.7
41	3	1	193.21	29320.2		27	2	9	154.75	139.16	16913.5								36	3	12	101.2	50.08
42	1	1	109.93	9491.99		27	2	10	110.66	78.59	6830.22												49.67
42	3	1	205.23	33081		27	2	11	87.67	75.03	5166.36								37	1	4	929.8	185.52
42	3	2	170.7	22886.2		27	3	8	97.91	75.01	5767.86												39.39
42	3	3	155.59	19013.7		27	3	9	91.53	73.22	5263.76												110.03
43	1	1	92.34	6696.43		27	3	10	82.3	66.64	4307.27								37	1	5	197.72	180.86
43	2	1	251.44	49653.4		27	3	11	153.16	125.07	15044.4												97.91
44	1	1	98.64	7642.12		27	3	12	57.94	40.09	1824.53								37	2	8	130.01	49.98
44	1	2	121.06	11511.2		27	3	13	64	45.9	2307.52												101.66
44	2	1	131.72	13626.8		27	3	14	64.7	51.82	2633.24								37	3	6	135.02	47.28
44	2	2	122.9	11862.8		32	1	3	169.75	130.72	17427.8												98.93
44	2	3	92.57	6730.82		32	1	4	71.65	61.93	3485.09								38	1	6	327.73	223.72
44	3	1	117.04	10758.4		32	1	5	101.27	82.69	6577.51												87.51
44	3	2	105.83	8797.25		32	1	6	112.66	86.18	7625.08								38	2	5	222.55	140.05
44	3	3	77.79	4752.52		32	2	4	196.37	145.67	22465.9												54.31
44	3	4	125.92	12452.8		32	2	5	129.07	99.06	10042												18.72
45	2	1	183.77	26524.5		32	3	1	86.47	70.78	4806.89								38	2	6	251.71	185.09
45	3	1	53.06	2211.01		32	3	2	271.27	177.13	37738.7												114.76
46	1	1	115.11	10587.6		33	1	2	186.59	132.82	19464.8								38	3	3	169.46	117.7
46	2	1	142.83	16023.5		33	2	4	123.83	108.46	10548												84.48
46	2	2	143.1	16083.4		33	2	5	89.79	70.65	4982.17								39	1	6	186.22	107.95
46	2	3	74.33	4338.77		33	3	5	75.53	57.55	3413.77												71.9
46	2	4	108.05	9170.18		33	3	6	220.18	170.58	29498.8								39	1	7	124.28	51.54
46	3	1	84.09	5554.13		33	3	7	105.83	78.18	6498.28												76.48
46	3	2	249.57	48919.6		34	2	3	73.17	53.7	3086.1								39	2	8	119.86	88.95
						34	3	1	50.27	31.51	1244.04												64.12
						34	3	2	171.28	151.35	20360.2								39	2	9	146.73	47.46
						34	3	3	71.99	49.18	2780.68												28.18
						35	1	2	117.56	87.99	8123.58												83.1
						35	1	3	116.43	84.82	7756.12								39	3	4	506.04	188.42
						35	1	4	99.92	70.51	5533.27												134.64
						35	1	5	68.6	50.32	2711.04												72.58
						35	2	3	164.83	129.55	16770.8								40	1	4	205.64	127.26
						36	1	2	83.96	64.21	4233.64												57.27
						36	1	3	57.71	40.73	1846.25								40	1	5	289.49	117.12
						36	2	3	60.19	38.42	1816.39												76.06
						36	2	4	130.37	186.77	19123.2								40	2	3	163.31	147.65
						36	3	3	52.86	36.35	1509.21												110.62
						36	3	4	71.32	51.92	2908.31								40	2	4	648.98	103.7
						36	3	5	110.07	90.43	7817.48												70.02
						36	3	6	53.17	31.39	1310.82												67.16
						36	3	7	59.79	39.41	1850.79								40	3	6	258.84	94.68
						37	1	1	208.74	159.32	26119.1												57.06
						37	1	2	56.86	33.7	1505.27								41	3	5	423.68	189.61
						37	2	4	203.55	176.56	28226.3												102.12
						37	2	5	126.6	101.14	10056.5								42	1	4	300.5	76.4
						37	2	6	161.57	108.47	13765.1												20.21
						37	2	7	189.94	162.53	24246.1												135.41
						37	3	2	105.33	86.81	7181.08								42	1	5	542.72	307.12
						37	3	3	131.01	97.78	10060.6												185.34
						37	3	4	144.78	98.4	11189								43	1	5	148.09	125.91
						38	1	4	118.49	94.72	8814.86												73.89
						38	2	2	112.72	66.17	5857.76								43	1	6	225.73	86.22
						38	2	3	116.37	88.14	8055.45												56.26
						38	3	1	173.45	139.15	18956.5								43	3	3	600.43	322.71
						38	3	2	146.95	111.8	12903.3												278.49
						39	1	1	52.41	39.38	1621.11												219.16
						39	1	2	119.18	92.33	8642.02								44	3	7	289.27	135.71
						39	1	3	86.3	65.44	4435.27												34.55
						39	1	4	228.09	197.22	35331.4												61.04
						39	1	5	116.95	97.39	8945.77								46	1	5	224.91	99.88
						39	2	5	57.57	44.67	2019.83												187.66
						39	3	3	81.56	59.89	3836.69								46	1	6	430.05	162.21
						40	1	1	41.05	36.27	1169.36												88.13
						40	1	2	96.37	71.74	5429.59								46	2	7	143.46	87.04
						40	3	2	108.16	84.93	7412.02												51.96
						40	3	3	182.95	143.32	20593.6								46	3	5	244.29	149.04
						41	1	2	188.14	159.71	23599.1												82.59
						41	1	3	260.65	237.82	48685.5								46	3	6	216.18	151.34
						41	1	4	195.8	162.75	25028												58.93
						41	1	5	225.84	184.36	32701.1
						41	1	6	132.47	101.87	10599.1
						41	1	7	118.86	99.97	9332.94
						41	1	8	147.19	114.94	13288.2
						41	1	9	59.71	44.27	2076.21
						41	2	2	197.3	160.92	24937.3
						41	2	3	195.26	167.02	25614
						41	2	4	247.2	221.41	42987.1
						41	3	2	297.6	270.31	63180.3
						41	3	3	206.91	181.76	29537.5
						41	3	4	130.21	102.11	10442.9
						42	1	2	206.47	175.56	28468.8
						42	1	3	353.31	292.79	81246.5
						42	2	1	114.65	96.59	8697.76
						42	2	2	329.13	319.06	82476.6
						42	3	4	100.44	76.55	6038.16
						42	3	5	160.44	127.11	16016.9
						42	3	6	188.35	155.29	22972.5
						43	1	2	216.1	178.32	30265
						43	1	3	227.81	182.84	32712.7
						43	2	2	248.72	185.97	36327.6
						43	2	3	262.3	180.58	37202.3
						43	2	4	285.31	249.63	55939
						43	3	1	286.5	210.06	47266.7
						43	3	2	279.22	177.58	38944.1
						44	1	3	106.9	79.96	6713.42
						44	1	4	79.1	64.4	4000.81
						44	1	5	167.46	120.8	15887.9
						44	1	6	240.59	220.53	41671.6
						44	1	7	85.56	72.88	4897.57
						44	1	8	211.93	174.37	29022.4
						44	2	4	109.52	84.59	7276.63
						44	2	5	84.76	59.44	3956.84
						44	2	6	120.27	87.45	8260.44
						44	2	7	148.02	106.5	1238.61
						44	3	5	129.71	99.87	10174.5
						44	3	6	157.86	122.87	15233.9
						45	1	1	181.2	143.57	20431.3
						45	1	2	65.12	47.41	2424.81
						45	2	2	218.54	181.21	31104.3
						45	2	3	275.07	254.6	55004
						45	3	2	116.1	72.94	6651.42
						45	3	3	74.66	50.78	2977.61
						45	3	4	175.89	152.67	21089.9
						46	1	2	116.49	68.24	6243.36
						46	1	3	129.61	103.34	10519.7
						46	1	4	241.71	183.5	34835
						46	2	5	146.04	109.55	12565.2
						46	2	6	176.59	126.46	17539.9
						46	3	3	173.06	118.04	16043.9
						46	3	4	116.65	86.94	7965.4

## Sheet: Measurements (Z Dishes)
Circular						Elliptical							Elongated						Irregular
Replicate #	Photo #	Structure #	Diameter (µm)	Area (µ2)		Replicate #	Photo #	Structure #	Major Axis (µm)	Minor Axis (µm)	Area (µ2)		Replicate #	Photo #	Structure #	Length (µm)	Width (µm)		Replicate #	Photo #	Structure #	Length (µm)	Width (µm)
27	1	1	83.83	5518.99		27	1	5	86.2	36.75	2487.92		27	1	16	116.53	59.65		27	2	12	185.24	168.28
27	1	2	63.63	3179.42		27	1	6	67.96	52.01	2776.05		27	1	17	111.47	40.02						133.83
27	1	3	62.12	3030.34		27	1	7	179.37	162.82	22937.5						56.48						114.72
27	1	4	40.76	1304.79		27	1	8	138.76	111.64	12166.6		27	1	18	101.4	53.33		27	2	13	102.16	39.14
27	2	1	42.39	1411.11		27	1	9	67.12	52.33	2758.58						36.27						73.25
27	2	2	66.6	3483.68		27	1	10	66.37	55.34	2884.77		27	2	10	164.9	82.26						47.82
27	2	3	63.64	3180.96		27	1	11	111.75	98.51	8645.98						57.25		27	2	14	198.1	46.34
27	2	4	108.78	9293.69		27	1	12	87.69	66.93	4609.77		27	2	11	198.1	46.34						75.05
33	1	1	69.52	3795.37		27	1	13	64.67	48.78	2477.95						75.05						83.86
33	1	2	53.12	2215.95		27	1	14	113.53	57.49	5125.6						83.86		27	2	15	194.41	56.05
33	1	3	76.06	4543.29		27	1	15	189.53	153.93	22913.6		33	1	15	109.12	66.26						28.33
33	1	4	46.83	1722.21		27	2	5	121.95	97.6	9348.3						39.55						48.89
33	1	5	132.5	13789.6		27	2	6	81.8	65.45	4204.65		33	1	16	112.37	73.48		27	3	5	140.71	36.17
33	1	6	85.19	5699.74		27	2	7	157.71	113.24	14026.2						50.16						74.18
33	2	1	75.12	4432.58		27	2	8	33.23	22.09	576.48		33	2	9	196.81	76.96						30.99
33	2	2	95.74	7199.26		27	2	9	49.89	31.29	1226.19						92.81		27	3	6	75.39	71.17
33	2	3	63.54	3170.55		27	3	1	84.71	55.37	3684.25		33	3	2	262.25	59.5						46.99
33	2	4	77.36	4700.22		27	3	2	101.2	77.14	6130.9						67.14		27	3	7	69.71	35.28
33	3	1	85.1	5687.86		27	3	3	178.72	143.45	20136.1		34	3	3	151.3	113.2						48.78
34	1	1	120.74	11449.4		27	3	4	187.84	94.14	10192.1						91.38		27	3	8	104.11	62.73
34	1	2	89.58	6303.11		33	1	7	91.44	78.98	5671.86		34	3	4	138.08	56.6						87.51
34	1	3	63.11	3127.86		33	1	8	88.13	65.41	4527.86						62.52		27	3	9	102.86	55.62
34	2	1	43.44	1481.94		33	1	9	89.3	58.17	4079.47		36	1	5	74.63	38.2						33.33
34	2	2	73.56	4249.39		33	1	10	59.97	42.07	1981.76		36	2	5	226.99	47.1						46.62
34	3	1	87.96	6076.1		33	1	11	74.97	69.9	4115.98						64.65		27	3	10	90.56	53.41
36	1	1	76.56	4603.61		33	1	12	59.3	39.84	1855.64		36	2	6	136.58	82.22						37.33
36	1	2	69.18	3758.29		33	1	13	73.69	56.42	3265.28		36	2	7	91.25	52.67		27	3	11	115.79	40.7
36	1	3	91.54	6581.01		33	1	14	90.5	69.76	4958.28		36	2	8	305.24	88.66						25.66
36	3	1	64.59	3276.29		33	2	5	109.03	92.84	7950.43						57.56		27	3	12	87.29	55.64
37	1	1	80.56	5096.71		33	2	6	73.93	47.83	2777.14		36	3	5	297.5	58.5		33	1	17	107.51	28.9
37	1	2	91.91	6634.32		33	2	7	76.19	55.92	3346.23						62.46						58.1
37	2	1	86.58	5887.42		33	2	8	85.75	69.43	4675.67						48.1		33	2	10	179.72	112.72
37	2	2	121.92	11675		34	2	3	173.43	100.13	13638.6		36	3	6	229.75	111.7						42.05
37	3	1	97.35	7443.91		34	3	2	82.61	57.45	3727.38						79.24		33	3	3	353.63	195.7
37	3	2	77.88	4763.38		36	1	4	145.65	94.9	10855.2		38	2	5	154.02	86.38						340.15
38	2	1	71.07	3966.96		36	2	1	110.04	79.58	6877.94						64		34	3	5	75.04	68.18
38	2	2	48.31	1832.79		36	2	2	66.01	52.57	2725.27		38	2	6	148.41	133.04						31.83
38	3	1	50.97	2040.51		36	2	3	64.91	52.59	2681.04						111.31		36	1	6	382.4	118.59
38	3	2	58.55	2692.32		36	2	4	94.56	64.44	4785.37		38	3	4	103.19	53.41						37
39	1	1	116.18	10601.1		36	3	2	121.47	102.99	9825.37		38	3	5	205.17	104.06						93.38
39	1	2	91.91	6634.32		36	3	3	62.48	50.58	2481.95						69.23		36	1	7	118.23	86.83
39	1	3	70	3848.89		36	3	4	136.52	110.58	11856.8		38	3	6	128.58	40.78						64.59
39	2	1	114.05	10215.8		37	1	3	136.02	106.73	11401.2						50.62		36	2	9	83.48	82.14
39	2	2	111.07	9689.8		37	1	4	83.66	74.2	4875.48		39	1	6	164.65	78.02						51.25
39	3	1	59.91	2819		37	2	3	95.44	64.02	4798.67						76.15		36	2	10	272.43	84.61
40	1	1	74.49	4357.8		37	3	3	88.71	70.98	4945.85		40	1	5	131.95	58.64						55.23
40	3	1	102.03	8176.28		38	1	1	66.01	53.86	2792						66.27						99.04
41	1	1	98.7	7651.29		38	1	2	88.44	64.85	4504.1		40	1	6	137.03	109.78		36	3	7	173.92	75.27
41	1	2	75.38	4462.32		38	1	3	64.23	48.42	2442.65		41	1	4	360.06	114.51						33.37
41	2	1	139.25	15230		38	1	4	108.4	77.81	6624.53						98.82		36	3	8	390.77	93.56
41	2	2	223.49	39230.6		38	2	3	74.63	51.12	2996.46		41	1	5	344.47	108.4						35.55
41	2	3	159.17	19899.1		38	2	4	177.48	161.87	22562.7						68.22						69.58
41	3	1	276.4	60004.1		38	3	3	176.74	149.25	20717.1		41	1	6	107.55	45.34		36	3	9	96.92	58.14
41	3	2	63.73	3189.78		39	1	4	116.77	92.77	8508.44						63.22						39.78
42	1	1	142.09	15857.9		39	1	5	135.31	111.53	11852.6		41	3	7	90.28	44.41		36	3	10	146.67	29.6
42	1	2	189.6	28234.5		39	2	3	130.43	108.56	11120.9		42	2	5	90.15	45.07						78.37
42	2	1	111.28	9725.98		39	3	2	185.09	162.89	23679.6		42	2	6	164.97	71.42		37	2	4	115.12	25.69
42	3	1	100	7854.55		39	3	3	228.48	145.92	26185.2						60.52						76.85
42	3	2	111.65	9790.77		40	1	2	128.9	90.7	9181.5		42	3	8	132.66	90.43		37	3	4	160.6	159.44
43	2	1	137.14	14770.6		40	1	3	119.04	89.03	8323.09		43	1	3	633.41	146.49						34.85
43	3	1	211.12	35007.2		40	1	4	88.85	67.45	4706.77						136.21		38	1	5	348.32	149.04
44	2	1	72.16	4090.16		40	2	1	134.29	86.65	9138.26						82.41						134.19
44	2	2	92.5	6720.06		40	2	2	108.52	77.09	6570.22		43	3	4	316.94	146.79						46.67
44	3	1	115.47	10471.9		40	3	2	210.62	146.47	24228.9						103.24		38	2	7	224.9	129.52
44	3	2	100.86	7989.97		40	3	3	111.65	79.46	6968.14						127.7						55.23
45	2	1	325.27	83097.8		41	1	3	167.56	140.45	18484.1		44	1	3	274.77	98.43		39	2	4	117.21	110.08
45	3	1	314.51	77691.2		41	2	4	124.75	107.79	10561		44	1	4	185.88	135.69						69.27
45	3	2	135.66	14453.5		41	3	3	78.52	67.78	4179.96		44	2	7	130.19	88.69		39	3	4	391.23	331.95
						41	3	4	87.76	53.15	3663.25		44	3	8	127.78	87.49						163.79
						41	3	5	219.11	171.04	29435		45	1	1	250.26	140.89		40	1	7	261.43	35.1
						41	3	6	213.46	204.18	34231.9						110.51						80.14
						42	1	3	157.44	116.77	14439.3								40	2	3	178.07	110.92
						42	1	4	370.64	292.14	85043												72.31
						42	2	2	55.5	48.01	2092.58								40	3	4	167.52	67.92
						42	2	3	145.66	120.79	13818.1												65.83
						42	2	4	73.39	58.37	3364.95								41	2	5	102.96	55.68
						42	3	3	135.02	117	12407.8												85.06
						42	3	4	189.47	152.48	22690.5								41	2	6	149.84	116.54
						42	3	5	171.41	151.57	20404.3												51.15
						42	3	6	106.13	86.04	7172.27								41	3	8	115.89	112.71
						42	3	7	207.58	169.15	27577.3												55.94
						43	1	1	210.39	164.91	27249.6								42	1	5	502.8	42.46
						43	1	2	171.76	136.33	18390.3												50.11
						43	2	2	132.81	112.6	11744.9												120.62
						43	2	3	155.95	142.56	17460.5								42	1	6	115.83	58.98
						43	3	2	268.67	206.2	43511.4												34.42
						43	3	3	225.59	155.42	27538								42	1	7	175.5	134.56
						44	1	1	306.27	258.79	62249.7												85.09
						44	1	2	125.1	112.55	11058.2								42	2	7	226.67	76.97
						44	2	3	90.88	64.16	4579.12												65.16
						44	2	4	70.12	51.5	2836.66								42	2	8	198.06	159.75
						44	2	5	124.74	84.77	8305.34												114.42
						44	2	6	171.08	135.04	18144.8								42	3	9	130.39	118.68
						44	3	3	196.58	150.41	23222.9												76.86
						44	3	4	89.55	76.8	5401.88								43	2	4	366.45	280.34
						44	3	5	95.43	74.76	5602.92												255.59
						44	3	6	125.15	117.48	11547.3												188.7
						44	3	7	68.16	54.83	2936.43								43	2	5	142.38	108.38
						45	2	2	186.73	163.78	24019.6												65.51
						45	2	3	317.01	295.3	73523.3								43	2	6	306.12	179.15
						45	2	4	308.2	263.5	63782.8												112.6
						45	3	3	219.75	175.17	30231.7								43	2	7	364.09	67.34
																							180.78
																			43	3	5	151.4	107.61
																							52.77
																			45	1	2	199.71	126.65
																							98.96
																			45	1	3	137.66	114.08
																							76.19

## Sheet: Measurements (NZ+ Dishes)
Circular						Elliptical							Elongated						Irregular
Replicate #	Photo #	Structure #	Diameter (µm)	Area (µ2)		Replicate #	Photo #	Structure #	Major Axis (µm)	Minor Axis (µm)	Area (µ2)		Replicate #	Photo #	Structure #	Length (µm)	Width (µm)		Replicate #	Photo #	Structure #	Length (µm)	Width (µm)
21	1	1	66.56	3479.04		21	1	6	140.6	94.61	10403		21	1	13	148.79	58.7		21	1	15	190.07	87.37
21	1	2	104.84	8633.17		21	1	7	124.1	85.52	8335.42		21	1	14	134.12	40.71		21	2	13	266.08	109.66
21	1	3	36.11	1024.22		21	1	8	384.96	215.19	65061.7		21	2	12	548.81	119.75						50.78
21	1	4	48.69	1862.11		21	1	9	167	129.05	16926.5						68.9		21	2	14	70.3	33.59
21	1	5	70.49	3902.79		21	1	10	99.06	78.77	6128.54		21	3	8	111.81	40.29		21	2	15	71.78	55.68
21	2	1	56.28	2488.09		21	1	11	299.57	214.31	50422.3			3	9	305.88	70.4		21	3	10	121.77	47.1
21	2	2	53.41	2240.72		21	1	12	111.86	73.11	6423.27						42.93			3	11	366.25	159.16
21	2	3	90.43	6422.38		21	2	6	88.88	65.25	4554.96						62.9						23.83
21	2	4	50.5	2002.77		21	2	7	93.24	68.08	4985.53		22	1	16	95.2	39.83		21	3	12	393.51	161.71
21	2	5	78.29	4814.21		21	2	8	75.79	52.82	3144.32		22	1	17	146.57	61.14						40.24
21	3	1	92	6647.15		21	2	9	69.64	46.25	2529.57		22	2	22	105.4	64.45		22	1	18	231.72	100.01
21	3	2	101.82	8143.11		21	2	10	95.29	70.79	5297.7		22	2	23	86.11	45.02		22	2	24	121.33	95.61
21	3	3	59.93	2782.9		21	2	11	81.71	54.26	3482.48		22	3	12	271.22	71.93						54.2
21	3	4	62.97	3114.67		21	3	6	48.24	40.18	1522.27						49.78		22	3	14	72.48	67.86
21	3	5	89.11	6236.64		21	3	7	70.99	49.7	2771.48						57.64						28.48
22	1	1	50.76	2023.96		22	1	8	83.2	52.08	3402.89		22	3	13	125.58	45.01		23	2	8	211.32	164.91
22	1	2	31.85	796.71		22	1	9	96.95	55.81	4249.56						72.96						58.29
22	1	3	37.89	1127.44		22	1	10	86.06	68.34	4619.06		23	1	8	240.72	81.28		23	3	6	183.04	124.82
22	1	4	52.91	2198.7		22	1	11	68.4	50.03	2687.78						50.67						51.02
22	1	5	62.06	3024.57		22	1	12	64.4	39.29	1987.16						72.87		24	1	7	207.26	67.63
22	1	6	54.43	2327.22		22	1	13	57.84	40.69	1848.31		23	2	6	308.88	126.29						96.64
22	1	7	57.68	2612.61		22	1	14	91.79	49.36	3558.16						71.81		24	1	8	196.66	131.35
22	2	1	51.15	2054.76		22	1	15	155.6	132.7	16217.2		23	2	7	345.49	80.11						83.77
22	2	2	46.07	1667.14		22	2	16	84.97	65.78	4390.21						54.15		24	2	18	129.76	119.96
22	2	3	102.08	8183.4		22	2	17	167.42	125.02	16439.6		23	3	5	440.24	69.14						82.47
22	2	4	78.44	4832.42		22	2	18	292.92	238.76	54928.3						104.2		24	3	8	133.04	60.2
22	2	5	94.63	7033.29		22	2	19	166.11	131.33	17133.3						74.49						73.27
22	2	6	97.74	7502.87		22	2	20	86	56.07	3786.92		24	1	5	483.5	53.74		32	2	8	141.54	88.81
22	2	7	115.34	10447.8		22	2	21	96.24	58.84	4447.35						110.24						37.24
22	2	8	57.26	2575.2		22	3	7	135.3	96.01	10202.6						75.61		32	3	6	348.76	80.2
22	2	9	57.16	2565.89		22	3	8	112.66	87.59	7708.79		24	1	6	309.44	110.41						107.3
22	2	10	86	5809.18		22	3	9	100.29	67	5277.36						44.8						64.36
22	2	11	90.32	6407.67		22	3	10	55.06	37.72	1630.95						111.33		33	2	4	128.79	89.32
22	2	12	50.5	2002.77		22	3	11	55.95	34.31	1507.8		24	2	12	261.49	72.84						64.82
22	2	13	55.23	2396.05		23	1	6	115.48	92.71	8409.52						57.06		33	3	6	116.7	91.14
22	2	14	76.46	4591.16		23	1	7	110.01	86.03	7433.35		24	2	13	261.48	57.37						73.74
22	2	15	71.28	3990.12		23	2	3	77.16	67.01	4060.84						62.45		35	1	5	109.93	84.44
22	3	1	54.06	2295.69		23	2	4	117.09	95.6	8791.73		24	2	14	169	80.17						73.29
22	3	2	72.7	4150.78		23	2	5	86.44	57	3869.59						60.13		35	2	3	121.94	82.92
22	3	3	51.73	2101.39		23	3	1	141.5	96.55	10729.3						93.25						64.69
22	3	4	94.22	6971.83		23	3	2	99.35	81.3	6343.7		24	2	15	120.98	60.68		35	2	4	197.44	167.91
22	3	5	56.28	2488.09		23	3	3	101.01	71.93	5706.27		24	2	16	256.65	57.23						79.6
22	3	6	48.81	1871.18		23	3	4	114.47	86.25	7754.61						33.23		35	3	3	110.49	58.35
23	1	1	89.17	6244.93		24	1	2	104.14	70.64	5777.55						65.83						63.23
23	1	2	89.58	6303.11		24	1	3	94.78	78.85	5869.5		24	2	17	76.99	31.08		35	3	4	115.5	98.99
23	1	3	110.78	9638.22		24	1	4	88.66	58.82	4095.9		24	3	4	321.05	81.71						67.39
23	1	4	89.13	6238.71		24	2	9	62.14	47.19	2303						29.38		37	3	5	73.44	57.44
23	1	5	74.13	4316.34		24	2	10	87.85	60.34	4163.51						50.5						30.2
23	2	1	74.21	4324.96		24	2	11	82.75	68.52	4453.58						41.89		37	3	6	793.74	161.73
23	2	2	82.75	5377.65		24	3	3	124.41	72.32	7066.04		24	3	5	170.12	53.96						204.51
24	1	1	52.92	2199.93		32	1	4	158.97	92.96	11606.4						45.34						230.36
24	2	1	83.78	5513.15		32	1	5	138.72	104.27	11360.1		24	3	6	600.71	73.9		38	2	7	95.37	42.08
24	2	2	57.79	2623.34		32	1	6	97.35	85.95	6571.34						41.89						61.32
24	2	3	61.24	2945.74		32	1	7	103.47	64.92	5275.75						42.19		38	3	4	552.35	59.43
24	2	4	86.28	5847.23		32	2	4	95.53	73.38	5505.45		24	3	7	358.61	66.78						101.1
24	2	5	37.18	1085.56		32	2	5	123.55	74.47	7226.45						44.52						86.34
24	2	6	54.43	2327.22		32	2	6	88.18	65.1	4508.23		32	1	8	129.15	36.61		39	1	4	133	110.83
24	2	7	55.74	2439.91		32	3	3	71.46	58.06	3258.64						34.46		39	3	4	552.96	229.88
24	2	8	67.56	3585.05		32	3	4	156.44	140.37	17246.4		32	2	7	329.07	49.89						209.82
24	3	1	61.92	3011.6		32	3	5	174.41	125.55	17197.3						80.29						162.4
24	3	2	53.37	2236.99		33	1	3	155.09	103.63	12622.1		33	1	5	179.39	95.35		40	1	6	467.19	47.29
32	1	1	69.26	3767.95		33	1	4	140.6	106.62	11773.4						68.56						65.29
32	1	2	93.54	6871.44		33	2	2	98.42	76.19	5889.3		33	1	6	146.11	49.64		40	3	3	304.53	147.26
32	1	3	79.06	4909.32		33	3	2	94.96	71.19	5308.96						56.72						66.92
32	2	1	80.33	5068.66		33	3	3	113.87	75.36	6739.8		33	2	3	176.82	73.56		40	3	4	216.27	92.8
32	2	2	64.72	3289.82		33	3	4	203.02	110.19	17569.4						83.79						70.44
32	2	3	68.94	3732.61		35	1	3	112.09	77.13	6789.95		33	3	5	217.65	75.32		40	3	5	242.15	32.87
32	3	1	67.74	3603.92		35	1	4	231.53	123.79	22510.5						65.72						80.1
32	3	2	96.95	7382.93		35	2	1	198.02	146.54	22790.4		37	2	5	88.48	44.07		42	1	6	473.85	113.24
33	1	1	118.33	10996.4		35	2	2	157.76	111.96	13872.1						40.81						45.01
33	1	2	60.78	2901.77		35	3	1	97.53	75.11	5753.4		37	2	6	84.54	51.54						35.41
33	2	1	75.18	4439.57		35	3	2	143.09	100.6	11305.2						59.68		42	2	5	262.65	110.68
33	3	1	65.93	3414.36		37	1	4	193.93	151.93	23140.5		37	3	4	375.91	145.16						67.01
35	1	1	69.87	3834.26		37	2	3	171.54	151.65	20431.8						151.48		42	3	9	323.33	148.89
35	1	2	100.88	7992.31		37	2	4	228.48	194.6	34919.8		40	1	3	147.59	70.86						59.2
37	1	1	164.22	21181		37	3	2	51.83	36.01	1465.7		40	1	4	142.58	52.95		43	1	5	405.94	286.84
37	1	2	137.31	14808.9		37	3	3	64.48	42.09	2131.5						59.73						141.5
37	1	3	39.58	1230.09		38	1	2	262.84	159.82	32991.3		40	1	5	231.71	77.17						139.71
37	2	1	189.6	28234.5		38	2	3	95.1	75.43	5633.96		40	2	4	226.4	69.88		43	3	3	220.54	192.4
37	2	2	114.89	10367.5		38	2	4	127.24	88.34	8828.34		40	3	2	135.89	57.32						108.06
37	3	1	83.65	5495.63		38	2	5	182.86	147.01	21114		42	1	5	134.71	55.48		43	3	4	201.44	104.34
38	1	1	141.25	15670.2		38	2	6	72.48	56.44	3212.81		42	3	8	242.06	84.09						148
38	2	1	110.7	9625.35		38	3	1	145.52	104.87	11985.4						91.77		43	3	5	230.77	206.85
38	2	2	69.81	3827.76		38	3	2	94.88	66.57	4960.74		44	3	10	734.72	96.03						101.59
39	1	1	84.39	5593.3		38	3	3	88.13	63.51	4395.9						42.12		45	1	2	154.96	137.8
39	2	1	63.65	3182.38		39	1	2	105.22	69.04	5705.97		44	3	11	119.31	73.05						75.45
39	2	2	107.17	9020.08		39	1	3	114.59	77.41	6967.26		45	1	1	117.95	59.43		45	2	5	133.53	81.56
42	2	1	169.82	22648.7		39	2	3	78.83	69.69	4314.63						63.68						77.26
42	3	1	175.9	24300.3		39	2	4	248.62	213.3	41649.5		45	2	4	130.34	107.6		45	3	5	130.37	111.47
42	3	2	114.7	1332.77		39	2	5	88.37	50.24	3487.3		46	1	6	129.77	66.99						78.83
42	3	3	63.98	3215.02		39	3	1	104.62	76.27	6266.96		46	1	7	461.57	114.84		46	1	8	163.51	108.12
43	1	1	300.07	70718.8		39	3	2	85.65	62.76	4222.07						68.76						83.86
43	2	1	293.72	67757.8		39	3	3	242.58	185.33	35310.4		46	2	5	196.51	73.93		46	2	8	232.25	80.04
43	3	1	126.6	12587.9		40	1	1	158.88	111.64	13931.1		46	2	6	143.63	70.32						126.53
45	2	1	175.41	24165.5		40	1	2	89.74	56.03	3949.2		46	2	7	150.34	104.03		46	2	9	119.6	117.89
45	3	1	137.11	14674.2		40	2	1	91.97	80.07	5783.67												78.82
45	3	2	177.6	24772.8		40	2	2	149.93	96.94	11415								46	2	10	294.81	76.31
46	1	1	137.65	14882.4		40	2	3	70.25	48.82	2693.44												49.2
46	1	2	91.79	6617.24		40	3	1	111.86	73.97	6498.43								46	2	11	474.82	134.84
46	1	3	80.66	5109.83		42	1	1	94.45	66.37	4923.45												38.38
46	3	1	140.36	15473.8		42	1	2	179.72	163.49	23077.3												82.14
46	3	2	110.22	9540.61		42	1	3	93.66	77.73	5717.86								46	3	8	189.24	169.54
						42	1	4	76.65	69.56	4187.7												99.75
						42	2	2	246.17	214.76	41522.6
						42	2	3	252.79	203.34	40370.3
						42	2	4	253.51	231.56	46105.7
						42	3	4	144.42	108.84	12345.1
						42	3	5	283.98	213.86	47698.2
						42	3	6	84.57	58.69	3898.51
						42	3	7	58.37	54.27	2487.57
						43	1	2	224.34	199.78	35199.9
						43	1	3	347.41	280.73	76599.3
						43	1	4	183.32	149.05	21461.3
						43	2	2	234.64	193.6	35677.6
						43	2	3	350.22	288.79	79436.6
						43	2	4	176.82	161.32	22403.9
						43	3	2	103.39	79.87	6485.83
						44	1	1	186.52	139.71	20466.9
						44	1	2	117	85.45	7860.22
						44	1	3	136.04	104.84	11200.9
						44	1	4	136.6	108.6	11651.3
						44	2	5	130.76	113.38	11644.5
						44	2	6	235.36	185.44	34280.3
						44	3	7	88.88	80.56	5623.49
						44	3	8	122.25	97.98	9407.17
						44	3	9	83.21	70.95	4636.8
						45	2	2	109.97	78.91	6815.84
						45	2	3	115.6	87.07	7905.09
						45	3	3	93.1	69.53	5084.19
						45	3	4	103.8	80.19	6537.27
						46	1	4	105.75	87.53	7270
						46	1	5	103.65	79.81	6497.45
						46	2	1	129.4	84.76	8614.72
						46	2	2	101.42	75.82	6039.82
						46	2	3	82.15	74.52	4808.25
						46	2	4	119.18	108.03	10111.6
						46	3	3	162.06	148.12	18853.2
						46	3	4	115.38	77.66	7036.91
						46	3	5	152.33	134.65	16109.8
						46	3	6	125.62	98.92	9759.39
						46	3	7	106.25	72.48	6048.76
